# Supplementary material for: Evaluation of Human and Viral Methylation, in Addition to Partial Genotyping, for a Molecular Triage Strategy in Women Under Active Surveillance for CIN2
Source: Cancers (Basel). 2026 Jun 25;18(13):2067. doi: 10.3390/cancers18132067 (PMC13360136; doi:10.3390/cancers18132067)
Supplement: Supplementary file 1 [file cancers-18-02067-s001.zip]

Archive with 1 entries (1 files):
- cancers-4318912-supplementary.pdf
